# Supplementary material for: Identification of Epidemiological Traits by Analysis of SARS−CoV−2 Sequences
Source: Viruses. 2021 Apr 27;13(5):764. doi: 10.3390/v13050764 (PMC8145049; doi:10.3390/v13050764)
Supplement: Supplementary file 1 [file viruses-13-00764-s001.zip]

Archive with 1 entries (1 files):
- viruses-1141707-supplementary.pdf
